# Supplementary material for: Surgical and Medical Aspects of the Initial Treatment of Biliary Atresia: Position Paper
Source: J Clin Med. 2022 Nov 7;11(21):6601. doi: 10.3390/jcm11216601 (PMC9656543; doi:10.3390/jcm11216601)
Supplement: Supplementary file 1 [file jcm-11-06601-s001.zip]

Archive with 1 entries (1 files):
- jcm-1978360-supplementary.pdf
